# Supplementary material for: Faecal metabarcoding provides improved detection and taxonomic resolution for non-invasive monitoring of gastrointestinal nematode parasites in wild moose populations
Source: Parasit Vectors. 2023 Jan 18;16:19. doi: 10.1186/s13071-022-05644-6 (PMC9847159; doi:10.1186/s13071-022-05644-6)
Supplement: Supplementary file 2 — Additional file 2: Table S1. Detection of parasitic gastrointestinal nematode eggs in moose faecal samples using the McMaster technique. Table S2. Quantification of parasitic gastrointestinal nematode eggs in moose faecal samples using the McMaster technique. Table S3. Detection of parasitic gastrointestinal nematode larvae in moose faecal samples using the Baermann technique. Table S4. Quantification of parasitic gastrointestinal nematode larvae in moose faecal samples using the Baermann technique. Table S5. Model results from general linear models assessing the relationship between sequencing depth and isolation method and the number of ASVs and species recovered. [file 13071_2022_5644_MOESM2_ESM.xlsx]

## Sheet: McMaster Egg Detection
Table S1. Detection of parasitic gastrointestinal nematode eggs in moose faecal samples using the McMaster technique. Presence in a sample is indicated by 1, absence is indicated by 0.
Sample_ID	Faecal Mass Analysed (g)	Eimeria spp.	Strongylidetype egg	Nematodirus/Nematodirella egg	Trichuris sp.	Capillaria sp.	Moniezia sp.
C2262	3.2	0	1	0	0	0	0
C2263	2.9	0	1	0	0	0	0
C2264	2.9	0	1	0	0	0	0
C2265	3.1	0	1	0	0	0	0
C2266	3	0	1	0	1	0	0
C2267	3.1	0	1	0	1	0	0
C2268	3	0	1	0	1	0	0
C2269	3	0	1	0	0	0	0
C2270	3.1	0	1	1	1	1	0
C2271	3	0	1	0	0	0	0
C2272	3.1	0	1	0	0	0	0
C2273	3	0	0	1	0	0	0
C2274	3	0	1	0	0	0	0
C2275	3	0	1	0	1	0	0
C2276	3	0	1	0	0	0	0
C2277	3	1	1	0	0	0	0
C2278	3	0	1	0	0	0	0
C2279	3	0	0	0	0	0	0
C2280	3	0	1	0	0	0	0
C2281	3	0	0	0	0	0	0
C2282	3.1	0	1	0	0	0	0
C2283	3.1	0	1	1	0	0	0
C2284	3	0	1	0	1	0	0
C2285	3	0	1	0	1	1	0
C2286	3	0	1	0	0	0	0
C2287	3	0	1	0	1	0	0
C2288	3.1	0	1	0	0	0	0
C2289	3	0	1	0	0	0	0
C2290	3	0	1	0	0	0	0

## Sheet: McMaster Egg Quantification
Table S2. Quantification of parasitic gastrointestinal nematode eggs in moose faecal samples using the McMaster technique. All values are in eggs/g faeces.
Sample_ID	Faecal Mass Analysed (g)	Eimeria spp.	Strongylidetype egg	Nematodirus/Nematodirella egg	Trichuris sp.	Capillaria sp.	Moniezia sp.
C2262	3.2	0	0	0	0	0	0
C2263	2.9	0	41.31	0	0	0	0
C2264	2.9	0	41.31	0	0	0	0
C2265	3.1	0	0	0	0	0	0
C2266	3	0	20	0	20	0	0
C2267	3.1	0	19.39	0	38.77	0	0
C2268	3	0	60	0	40	0	0
C2269	3	0	80	0	0	0	0
C2270	3.1	0	116.32	0	155.1	19.39	0
C2271	3	0	40	0	0	0	0
C2272	3.1	0	58.16	0	0	0	0
C2273	3	0	0	20	0	0	0
C2274	3	0	40	0	0	0	0
C2275	3	0	60	0	40	0	0
C2276	3	0	20	0	0	0	0
C2277	3	40	20	0	0	0	0
C2278	3	0	20	0	0	0	0
C2279	3	0	0	0	0	0	0
C2280	3	0	40	0	0	0	0
C2281	3	0	0	0	0	0	0
C2282	3.1	0	19.39	0	0	0	0
C2283	3.1	0	58.16	19.39	0	0	0
C2284	3	0	60	0	20	0	0
C2285	3	0	80	0	20	20	0
C2286	3	0	140	0	0	0	0
C2287	3	0	20	0	40	0	0
C2288	3.1	0	38.77	0	0	0	0
C2289	3	0	20	0	0	0	0
C2290	3	0	120	0	0	0	0

## Sheet: Baermann Larva Detection
Table S3. Detection of parasitic gastrointestinal nematode larvae in moose faecal samples using the Baermann technique. Presence is indicated by 1, absence by 0.
Sample_ID	Faecal Mass Analysed (g)	Strongylid Type	Protostrongylide Type	Dictyocaulus
C2262	8.9	0	0	0
C2263	10	0	0	0
C2264	10.8	0	0	0
C2265	8.4	1	0	0
C2266	10.5	1	0	0
C2267	8	1	1	0
C2268	9.4	0	0	0
C2269	9.8	0	0	0
C2270	7	0	0	0
C2271	4	0	1	0
C2272	13.2	0	0	0
C2273	9.1	0	0	0
C2274	10.1	0	0	0
C2275	8.2	0	1	0
C2276	9.9	0	0	0
C2277	6.5	0	0	0
C2278	10.8	0	0	0
C2279	9.9	0	0	0
C2280	12.7	0	0	0
C2281	9.5	0	0	0
C2282	9.1	0	0	0
C2283	9.2	0	0	0
C2284	7.4	0	0	0
C2285	8.6	0	0	0
C2286	9.5	0	1	0
C2287	7.9	0	0	0
C2288	9.1	0	0	0
C2289	8	0	0	0
C2290	8.1	0	0	0

## Sheet: Baermann Larva Quantification
Table S4. Quantification of parasitic gastrointestinal nematode larvae in moose faecal samples using the Baermann technique. All values are in larvae/g faeces.
Sample_ID	Faecal Mass Analysed (g)	Strongylid Type	Protostrongylide Type	Dictyocaulus
C2262	8.9	0	0	0
C2263	10	0	0	0
C2264	10.8	0	0	0
C2265	8.4	82.14	0	0
C2266	10.5	17.14	0	0
C2267	8	16.25	13.75	0
C2268	9.4	0	0	0
C2269	9.8	0	0	0
C2270	7	0	0	0
C2271	4	0	25	0
C2272	13.2	0	0	0
C2273	9.1	0	0	0
C2274	10.1	0	0	0
C2275	8.2	0	4.88	0
C2276	9.9	0	0	0
C2277	6.5	0	0	0
C2278	10.8	0	0	0
C2279	9.9	0	0	0
C2280	12.7	0	0	0
C2281	9.5	0	0	0
C2282	9.1	0	0	0
C2283	9.2	0	0	0
C2284	7.4	0	0	0
C2285	8.6	0	0	0
C2286	9.5	0	3.16	0
C2287	7.9	0	0	0
C2288	9.1	0	0	0
C2289	8	0	0	0
C2290	8.1	0	0	0

## Sheet: Sequencing Depth
Table S5. Model results from general linear models assessing the relationship between sequencing depth and isolation method and the number of ASVs and species recovered.
	ASV		Species
	z-value	p-value	z-value	p-value
MP50	0.822	0.411	0.009	0.993
QS	-4.454	8.43e-06	-4.572	4.82e-06
sequencing depth*	4.913	8.97e-07	1.594	0.11
